# Supplementary material for: Crosstalk between heterotrimeric G protein-coupled signaling pathways and WRKY transcription factors modulating plant responses to suboptimal micronutrient conditions
Source: J Exp Bot. 2020 Feb 28;71(10):3227–39. doi: 10.1093/jxb/eraa108 (PMC7260721; doi:10.1093/jxb/eraa108)
Supplement: eraa108_suppl_supplementary_tables_S2-S3 [file eraa108_suppl_supplementary_tables_s2-s3.xlsx]

## Sheet: Table S2
Supplementary Table S2
At5g44130	At2g38080	At3g51860	At1g60590	At2g26190	At5g20230	At1g14150	At3g56260
At1g52200	At1g55260	At4g02330	At2g14610	At4g15690	At2g42360	At1g67970	At5g50200
At3g26210	At5g33370	At5g06300	At1g26390	At3g18710	At3g63380	At5g62730	At3g08860
At1g02340	At1g30260	At2g22880	At1g67920	At5g22300	At2g35980	At3g05890	At2g47670
At2g41100	At5g07100	At2g26560	At4g15680	At5g11920	At2g38110	At1g79410	At3g47480
At5g64110	At4g12730	At5g39670	At1g78780	At1g15040	At2g16060	At4g39830	At4g20110
At4g08850	At3g55420	At1g14870	At4g11650	At3g28540	At4g12470	At2g27660	At3g28270
At1g22160	At2g21540	At1g18570	At1g76650	At1g15790	At4g23810	At1g25530	At2g36080
At3g47340	At3g62020	At5g25930	At3g46280	At3g54150	At1g02920	At2g04090	At4g00700
At2g30990	At4g26790	At2g03200	At1g35170	At2g23910	At4g15610	At4g18280	At4g12910
At2g39210	At3g47380	At5g13080	At5g10430	At1g19380	At5g43580	At3g52430	At1g69523
At2g41730	At4g37150	At2g37130	At3g57010	At1g65510	At1g26420	At4g20860	At2g41410
At2g37970	At2g43620	At5g06320	At5g64000	At1g14345	At1g72060	At3g22910	At1g74660
At1g03850	At1g69840	At4g19200	At1g21550	At4g14630	At1g68620	At2g22970	At1g35230
At2g03760	At4g34588	At3g01970	At5g16030	At4g36030	At3g47780	At5g59130	At3g10340
At2g18670	At5g46350	At1g15010	At5g20400	At5g13320	At2g43570	At2g24160	At3g21670
At2g30250	At1g76970	At5g59320	At1g24260	At2g20142	At1g65690	At1g14370	At3g14060
At5g42830	At1g75900	At3g05630	At1g69930	At5g53250	At3g63010	At3g22160	At5g39520
At2g30140	At5g10760	At2g38940	At2g22860	At4g26320	At3g18250	At5g47635	At5g49330
At1g06160	At1g66350	At1g26380	At1g78410	At5g25190	At2g43510	At1g22180	At4g27435
At4g28390	At4g11890	At5g57220	At5g26920	At1g13340	At4g10270	At1g13260	At2g40100
At1g32940	At4g22470	At1g08310	At4g19430	At3g26230	At5g38900	At5g23020	At3g48460
At1g45145	At2g29350	At2g04460	At1g32900	At4g18010	At3g49110	At3g02150	At4g28250
At1g68600	At1g33960	At1g74590	At1g16530	At2g31880	At5g24530	At5g56540	At2g45570
At3g50770	At2g19190	At3g43670	At1g61800	At5g57785	At5g13930	At1g57590	At3g01440
At1g71330	At2g17740	At1g26410	At2g39510	At1g78170	At5g26340	At1g64160	At1g75280
At3g08770	At4g23140	At2g30750	At2g32140	At2g42280	At5g62210	At1g06570	At4g35060
At3g18850	At4g23150	At1g63720	At4g31800	At5g04720	At1g30700	At5g42180	At3g13080
At2g04780	At3g57260	At3g01290	At5g64870	At5g02230	At5g13330	At4g09350	At2g29730
At5g23940	At5g52900	At4g23700	At2g35290	At1g07000	At1g72360	At3g28510	At4g34590
At5g61340	At4g21120	At1g19020	At5g50915	At1g35710	At1g02220	At1g62840	At4g23160
At2g21140	At5g46050	At1g05340	At3g45860	At1g19300	260919_at	At1g67980	At1g57990
At3g05020	At2g29120	At5g52750	At5g22570	At4g15750	At3g13790	At1g57630	At1g14880
At4g01130	At1g22990	At2g22470	At5g49520	At1g33800	At5g39320	At3g28210	At3g54700
At4g02380	At5g37260	At1g21310	At4g15700	At5g66640	At3g22600	At4g38620	At2g32210
At4g25780	At3g03020	At2g18690	At5g59310	At5g41740	At5g58310	At3g60290	At1g35180
At1g64980	At4g36670	At5g10695	At1g01560	At1g69490	At3g51240	At3g60420	At4g21840
At5g15530	At1g51800	At3g52400	At5g42050	At4g09990	At1g65490	At4g16590	At4g10960
At2g28710	At5g57630	At4g39670	At4g37540	At1g01120	At1g74020	At4g13900	At5g41750
At4g37180	At2g32680	At4g37370	At1g19610	At3g26220	At1g52890	At5g25250	At1g02930
At3g12110	At1g65060	At1g05575	At2g23810	At5g08640	At2g23120	At1g34180	At3g49120
At5g10380	At3g46670	At1g09070	At4g26220	At4g10500	At4g27030	At1g14260	At2g04100
At4g04490	At1g73260	At4g19810	At1g63750	At4g15210	At1g74010	At3g51920	At4g13920
At5g60490	At2g16630	At3g01830	At2g24600	At5g64120	At2g42900	At4g01010	At5g25260
At5g60020	At1g01140	At2g32190	At2g28400	At3g22540	At1g80130	At1g10340
At3g59010	At3g25130	At1g64380	At4g21830	At5g67340	At5g06980	At1g65500
At3g22060	At4g23190	265674_at	At2g38470	At1g64170	At4g15490	At5g25440
At2g29710	At5g08240	At5g57560	At4g25390	At3g26470	At5g05270	At4g34990
At1g78970	At1g57980	At2g18660	At4g10955	At5g07990	At5g18170	At4g27260
At4g18780	At4g33050	At1g74710	At1g01250	At3g04070	At1g04220	At3g51440

## Sheet: Table S3
Supplementary Table S3
Genes regulated by			Genes regulated by			Genes commonly regulated	Genes commonly regulated
Gpa1			Agb1			by Gpa1 and nutrient stress	by Agb1 and nuteint sress
At5g40730	At2g26950	At5g52920	At5g19240	At5g39670	At5g39610	At2g22470	At4g37180
At2g46330	At1g63670	At5g55070	At5g64260	At2g46430	At3g26210	At1g75280	At5g39670
At1g08830	At4g04480	At4g39220	At3g22240	At4g23140	At1g29460	At5g64120	At3g43670
At2g14900	At1g44446	At5g27760	At2g41100	At1g30250	At2g22980	At5g64870	At1g67970
At3g20510	At2g17972	At5g56170	At4g04830	At4g20830	At1g76960	At1g30700	At4g33050
At5g59490	At2g26910	At1g15100	At3g13790	At5g41740	At4g16990	At1g65690	At2g30250
At4g36990	At2g40740	At4g30280	At3g57450	At3g20590	At4g17695	At5g38900	At5g22570
At5g11670	At1g31150	At4g17460	At1g45145	At5g50450	At4g18740	At3g54150	At1g07000
At2g30490	At5g19310	At5g40890	At2g28790	At3g50930	At1g35710	At4g14630	At1g01560
At2g21620	At4g40070	At4g35090	At3g18600	At5g37770	At2g26560	At5g16030	At2g18660
At2g37110	At1g32470	At1g74920	At3g25600	At2g31880	At1g08680	At2g43620	At2g18690
At3g05500	At5g62840	At5g24400	At2g01890	At1g28370	At1g68600	At2g42360	At5g04720
At2g22500	At5g03940	At3g23990	At5g24530	At3g26560	At4g35770	At1g63750	At5g10380
At3g02360	At5g22700	At2g17280	At4g33050	At4g23180	At3g50770	At2g17740	At3g01830
At5g02450	At3g09650	At1g72550	At3g07350	At3g10930	At4g09900	At3g63380	At1g14370
At1g18210	At2g34510	At5g13490	At4g24570	At4g21903	At5g50160	At5g57220	At5g57630
At5g07710	At4g15090	At4g19210	At3g04640	At3g44860	At1g71030	At1g26380	At2g14610
At5g35735	At1g71720	At2g41110	At3g43670	At5g63790	At2g32160	At2g35980	At5g42050
At4g35350	At1g53090	At3g62360	At1g27730	At2g02930	At2g17880	At4g21120	At2g41410
At1g79430	At3g12520	At4g08390	At5g60680	At4g27654	At4g21380	At4g15610	At1g09070
At4g12390	At2g25590	At5g65300	At5g45340	At2g18690	At2g33830	At1g05340	At3g47340
At5g20280	At2g23390	At3g12740	At4g37540	At5g22250	At4g25480	At5g08240	At3g60420
At1g73080	At5g02830	At1g49300	At4g27652	At5g06320	At5g07290	At5g13330	At4g37540
At2g47060	At5g01550	At1g42990	At4g29260	At3g28340	At5g24690	At1g74010	At5g08640
At1g27030	At4g13550	At4g26080	At2g15240	At1g66090	At1g76590	At1g76970	At1g45145
At5g08240	At5g02120	At5g11000	At1g68840	At1g72520	At1g77210	At2g32140	At5g52750
At1g80360	At1g03950	At1g76180	At4g37610	At1g24140	At1g09240	At1g13340	At4g31800
At3g53600	At1g61170	At4g09020	At4g24380	At4g23810	At5g27950	At1g14260	At1g21550
At1g67060	At1g22430	At3g45230	At3g15210	At3g07390	At3g61060	At4g15680	At1g13260
At2g05940	At2g36990	At5g05730	At5g47230	At2g05050	At2g01690	At1g78410	At5g10695
At2g33990	At5g64040	At1g69526	At5g10695	At1g14870	At1g28330	At5g46350	At2g31880
At5g59540	At4g03280	At1g18740	At5g54490	At1g02920	At4g39770	At4g19810	At5g26920
At1g50250	At2g38300	At3g60130	At1g16670	At1g71880	At5g52900	At3g01970	At3g57260
At2g02780	At2g04230	At5g01800	At1g07000	At5g64050	At1g56150	At3g22160	At3g01290
At3g63520	At1g72030	At3g05280	At1g13260	At5g15210	At1g62360	At4g27435	At1g65490
At1g22740	At4g10910	At2g36300	At1g80840	At3g10480	At4g08470		At2g23810
At1g30380	At5g56270	At5g54440	At2g40000	At4g37180	At1g70290		At2g39210
At4g25640	At5g48490	At5g46210	At5g46780	At3g45970	At5g42200		At2g28400
At5g13330	At5g09660	At5g65620	At4g11280	At3g50970	At4g30140		At1g03850
At5g07460	At4g31950	At3g11200	At2g44500	At2g46600	At3g12710		At5g06320
At5g27410	At1g15260	At2g32170	At1g23390	At5g08640	At2g47070		At5g24530
At3g61220	At2g21210	At4g17040	At4g12470	At1g76240	At5g64920		At3g45860
At1g76990	At4g24510	At1g48900	At1g72900	At4g14020	At2g44740		At3g52400
At5g12170	At5g13730	At4g22820	At1g23205	At4g04860	At1g15670		At3g22060
At1g18660	At4g33310	At4g15093	At4g28290	At1g10090	At1g66180		At2g41100
At1g01430	At4g14540	At5g20620	At5g57560	At3g23030	At5g18470		At4g23810
At5g53050	At5g22380	At5g38650	At2g28400	At2g19460	At1g27290		At1g19380
At2g27190	At5g44680	At5g53850	At2g46340	At1g49840	At2g44670		At1g19020
At5g66170	At2g44950	At5g43010	At2g43290	At4g10280	At5g05440		At5g20230
At5g57700	At3g14330	At3g04780	At1g77610	At4g29210	At5g20250		At1g05575
At3g04720	At2g43180	At1g58370	At1g76600	At3g21690	At1g80920		At5g10760
At3g23640	At5g27290	At3g01860	At1g52160	At1g12710	At5g22270		At5g57560
At3g17510	At2g28630	At3g55760	At2g34357	At5g03040	At3g30720		At1g76650
At5g04770	At4g30570	At2g39080	At1g53380	At1g67970	At5g58570		At2g38470
At2g37940	At1g15510	At5g24300	At1g76650	At4g11370	At3g29035		At2g37130
At3g15040	At2g43550	At5g45940	At1g74450	At1g62710	At4g17900		At5g52900
At1g26640	At4g37380	At4g39950	At3g54650	At4g31870	At4g28240		At1g69490
At3g46830	At3g56500	At1g30890	At5g37310	At1g35350	At4g23880		At5g25440
At2g39420	At4g19440	At3g02180	At2g18660	At4g16780	At1g69980		At3g50770
At2g30360	At1g05670	At1g16470	At5g48850	At4g10920	At2g07698		At2g26560
At5g64660	At2g42610	At1g08920	At5g27420	At1g03430	At5g62690		At3g26210
At1g63090	At1g52400	At3g53260	At2g27830	At1g18710			At1g35710
At5g60460	At2g28305	At1g51680	At1g05575	At5g54610			At4g02380
At4g23885	At2g47240	At5g42650	At2g32150	At3g47340			At1g68600
At5g17870	At2g01750	At2g38360	At4g32020	At1g51090			At4g15690
At4g32720	At2g11150	At2g22470	At5g61600	At1g29500			At4g12470
At1g69640	At1g69200	At1g61890	At4g14365	At2g28605			At5g62210
At4g01040	At2g28830	At1g22410	At1g72450	At2g30520			At3g13790
At2g44520	At1g78410	At4g09030	At5g04340	At1g64360			At1g57590
At2g43710	At3g14650	At1g75280	At1g73500	At4g16490
At2g31680	At1g63040	At5g03610	At4g05070	At1g65490
At2g28740	At1g16090	At3g13650	At5g42720	At3g23880
At3g08630	At5g38150	At5g47910	At1g04770	At5g18060
At1g58080	At1g68010	At4g34230	At1g59590	At4g27760
At4g35310	At3g59400	At5g64120	At3g15630	At3g27540
At5g06460	At3g13950	At2g45220	At3g10985	At5g44260
At1g33040	At5g46350	At1g08940	At5g11070	At1g09350
At2g40430	At4g19810	At3g50260	At1g23710	At4g01390
At3g62940	At3g21055	At5g41790	At1g14370	At1g28610
At1g79150	At3g47070	At3g21230	At5g04760	At5g10380
At3g58840	At1g11410	At1g02400	At2g39650	At3g52070
At3g49470	At4g19510	At5g50920	At3g61190	At3g14770
At5g65260	At1g64180	At3g62010	At1g72940	At4g16000
At5g51940	At1g74070	At1g80820	At4g37240	At2g40750
At4g32910	At1g10320	At4g21390	At5g51190	At5g67420
At3g02870	At5g12160	At5g12880	At1g02205	At4g11360
At4g21710	At5g67310	At1g74260	At4g31800	At1g73330
At2g16860	At3g44020	At1g09770	At1g74440	At4g39200
At4g13640	At5g02160	At2g25170	At1g21910	At2g36620
At4g38750	At1g61610	At5g42920	At3g50060	At3g09500
At3g04670	At1g69480	At2g42600	At5g16220	At3g53430
At5g15880	At4g21940	At3g11590	At5g46710	At5g41520
At5g51020	At3g49260	At4g27430	At5g42800	At1g07770
At3g54860	At5g67570	At3g22380	At1g25560	At5g19510
At2g38020	At2g38250	At1g73960	At1g73540	At5g52650
At1g68650	At2g21560	At2g46180	At3g48360	At3g07110
At1g11280	At5g12400	At2g28290	At4g18880	At5g03300
At5g42740	At4g16980	At5g66030	At5g57630	At1g27400
At3g19740	At4g32450	At5g43560	At2g20670	At1g01100
At3g56860	At5g14500	At2g26300	At4g33920	At4g09800
At5g12260	At5g06530	At3g17420	At4g28400	At1g17180
At1g59830	At5g44210	At2g32240	At1g21010	At5g09770
At2g44650	At3g01970	At5g64905	At1g69890	At1g12000
At2g20010	At3g01210	At5g17350	At3g22231	At5g22440
At4g38350	At4g07820	At5g15450	At3g13310	At3g52580
At4g35860	At5g16990	At5g52050	At3g19580	At3g54400
At4g39955	At3g08010	At1g72800	At2g33580	At1g63220
At3g04870	At5g43790	At3g14570	At2g38790	At5g54860
At5g58440	At2g23950	At3g11650	At5g24470	At1g66160
At1g77770	At5g63120	At4g02020	At1g25400	At5g58770
At4g24470	At4g05520	At1g22060	At3g01830	At5g47730
At4g10140	At1g07620	At5g64870	At1g72920	At4g02410
At1g25380	At4g09140	At1g70130	At3g44260	At3g26980
At1g71940	At5g05540	At2g22300	At5g52750	At2g19130
At5g18120	At3g03000	At1g74470	At3g56400	At5g01950
At1g07510	At1g21730	At4g37930	At2g30250	At4g34590
At3g55050	At2g28720	At5g01380	At3g09020	At1g13180
At2g23340	At1g52080	At4g39940	At1g80410	At5g19380
At5g58680	At5g47960	At1g67810	At3g26935	At3g25250
At3g48760	At4g30990	At5g52400	At4g16143	At2g40330
At5g27520	At2g48050	At3g23250	At3g51450	At2g20960
At2g21120	At1g79070	At2g29460	At5g63140	At1g49740
At4g34350	At3g13350	At1g30700	At1g80630	At3g18710
At2g02870	At4g15140	At1g17220	At1g26770	At1g72280
At2g38860	At5g13650	At1g62750	At3g51870	At4g02350
At2g31820	At1g55090	At2g27285	At2g26440	At1g17500
At5g66070	At5g09740	At3g05270	At1g66520	At4g34500
At5g10750	At1g61667	At5g25070	At4g34410	At1g02110
At2g16700	At5g52440	At1g68790	At3g49580	At3g49810
At4g34950	At1g65950	At5g50310	At5g39020	At1g62390
At1g74010	At3g60410	At1g04300	At1g21250	At4g01310
At1g30620	At1g74040	At5g38840	At5g51390	At3g17330
At1g53170	At5g08470	At5g25060	At4g27657	At5g14640
At5g59220	At5g16380	At4g00990	At3g14440	At5g67240
At2g46240	At5g58000	At5g18620	At3g48650	At3g03150
At5g11650	At5g23080	At3g19720	At1g07050	At3g16620
At5g51830	At5g02250	At1g80790	At5g24420	At1g80290
At3g58460	At3g10970	At5g55300	At2g34600	At1g70940
At5g58950	At3g14980	At1g71080	At5g25210	At2g17530
At3g07760	At4g00040	At1g24460	At3g57260	At1g31930
At2g40540	At3g02450	At4g39640	At5g52320	At2g25490
At5g49660	At5g61660	At5g19530	At5g24160	At4g39120
At1g76970	At2g24060	At1g14540	At1g73805	At1g22700
At1g42540	At1g60560	At5g01830	At2g17040	At1g11320
At4g00900	At1g10230	At1g14380	At1g21550	At4g11790
At3g20860	At5g58520	At1g15340	At4g00400	At3g54980
At1g74720	At1g30290	At4g15120	At1g70700	At3g29310
At1g75210	At3g16010	At1g65690	At3g60420	At4g38400
At4g26640	At5g59750	At3g12020	At5g10760	At3g24090
At1g08210	At1g64860	At3g59080	At2g14610	At4g23190
At5g13820	At3g48190	At1g70170	At5g19210	At3g09520
At1g78580	At1g71910	At4g30430	At1g01560	At2g23680
At5g53020	At4g21500	At5g38900	At4g17470	At4g37370
At5g14210	At1g15730	At3g54150	At3g45860	At1g75820
At1g01640	At4g17030	At4g14630	At5g43740	At3g53030
At1g58200	At5g16200	At5g46080	At1g65390	At3g26090
At4g40080	At4g18300	At1g63530	At4g34830	At5g14550
At5g23750	At1g80800	At3g56040	At5g24210	At4g19660
At5g11970	At4g14070	At3g57470	At2g25735	At5g61960
At1g64060	At5g48410	At4g10930	At4g15690	At4g19230
At2g27360	At4g33950	At3g18390	At4g15660	At1g06840
At1g76890	At1g05600	At4g39620	At5g52760	At1g28380
At2g41010	At4g04350	At3g23070	At3g51750	At5g02290
At5g13200	At3g04060	At4g29750	At3g22060	At3g26910
At1g79600	At5g35170	At2g42690	At4g01250	At1g11050
At5g23870	At1g76320	At5g38140	At5g53480	At5g66210
At2g23980	At3g49060	At1g23400	At3g59940	At5g41100
At1g09740	At3g04260	At3g59530	At2g45670	At5g61560
At3g11210	At1g50840	At2g34620	At1g80440	At5g42010
At5g24910	At2g18350	At5g16030	At1g63700	At3g09830
At3g61890	At4g13950	At4g37990	At1g74930	At1g73190
At1g76070	At2g42400	At4g29060	At1g50640	At4g27450
At1g08520	At2g13440	At2g04270	At2g14080	At3g48090
At5g14260	At4g37480	At1g14840	At2g25200	At2g40120
At3g01770	At1g63930	At2g43620	At5g13030	At2g28120
At3g50685	At5g06430	At3g61780	At3g56710	At5g59450
At5g16630	At2g41980	At1g15290	At5g60900	At1g08090
At1g05150	At2g06000	At4g14605	At1g75040	At1g71530
At4g17610	At5g04320	At4g31850	At5g03350	At5g67440
At2g41620	At1g77480	At1g79680	At4g14400	At5g18750
At5g53170	At1g10910	At3g21520	At3g29030	At4g35730
At1g76940	At4g15820	At2g42360	At1g31690	At5g14530
At5g03430	At5g64390	At1g26150	At1g17420	At3g50370
At4g34190	At3g21290	At2g25350	At5g55450	At4g11330
At1g50170	At5g67350	At4g33500	At5g26920	At4g36150
At2g25190	At5g13950	At5g42310	At3g28220	At1g62010
At5g11480	At5g43500	At3g49140	At2g14560	At1g17720
At3g59640	At1g04790	At1g32350	At5g22570	At2g35620
At5g35320	At1g04160	At3g50380	At2g18890	At1g80970
At1g51660	At2g16390	At1g52290	At5g61590	At1g56290
At4g24680	At3g57180	At3g16530	At4g25490	At2g31870
At5g66380	At5g23690	At4g01800	At5g47220	At2g46040
At4g18820	At5g20270	At5g48430	At1g69690	At5g22690
At4g18800	At1g62420	At3g09410	At2g46400	At1g70890
At2g36720	At3g19000	At3g17040	At1g08650	At5g24110
At3g59410	At3g26570	At5g35750	At1g02660	At5g65240
At5g18230	At2g42320	At5g25630	At2g23130	At1g78940
At2g20330	At4g33750	At2g29630	At3g49530	At1g14440
At5g61150	At4g33630	At5g06870	At5g67480	At2g45570
At5g18830	At4g01960	At1g74360	At5g07370	At1g53230
At5g16260	At3g25840	At5g61190	At5g18280	At1g24420
At5g64813	At5g62130	At1g11350	At3g53650	At4g22780
At5g11730	At1g01260	At1g66980	At2g37540	At3g17700
At2g18090	At1g54060	At1g31920	At5g67390	At1g27820
At5g52280	At5g11720	At4g37560	At5g60790	At1g01440
At1g15200	At3g56930	At4g10120	At2g14460	At3g56870
At5g58450	At1g54780	At3g05730	At2g39210	At5g66750
At5g22640	At1g73170	At2g02450	At5g45590	At1g53490
At4g26190	At3g15360	At1g23130	At5g17160	At4g26000
At4g32420	At5g55970	At3g48200	At3g07050	At5g48530
At1g61010	At5g58670	At4g18170	At3g06530	At3g28030
At5g24670	At1g21830	At1g63750	At1g57590	At3g31920
At2g21340	At3g60190	At1g65230	At1g32640	At5g12440
At3g25920	At1g19200	At3g48500	At5g19980	At5g54120
At3g05290	At3g18440	At4g12480	At1g01300	At2g47880
At4g23740	At5g55390	At5g56850	At2g06050	At3g26680
At5g03470	At1g10570	At3g04760	At4g29330	At3g61760
At1g55620	At2g42670	At2g17740	At5g62210	At3g23230
At1g07110	At2g39725	At1g57650	At3g46620	At2g31945
At3g58580	At3g44735	At1g61560	At3g49940	At4g01090
At4g38270	At4g25380	At1g32060	At3g56880	At1g30810
At1g33410	At3g32940	At4g12490	At5g42050	At2g40180
At5g49160	At1g06430	At3g63380	At2g23810	At3g25990
At2g44820	At4g23890	At5g63180	At5g56870	At1g20310
At1g30270	At3g54990	At5g57220	At4g27280	At2g38905
At5g19180	At1g28600	At1g26380	At1g19380	At4g30340
At2g32810	At2g15390	At4g16820	At3g01290	At1g16150
At4g17650	At1g27210	At1g15940	At1g32920	At5g58540
At2g32950	At3g51430	At4g37080	At1g09070	At1g22810
At3g54620	At5g15190	At4g35180	At1g28480	At3g04080
At3g06190	At4g02920	At2g43650	At3g05200	At2g01970
At5g19050	At3g18560	At1g48650	At2g24550	At5g07030
At1g29950	At2g35000	At2g36740	At1g68440	At1g20190
At1g47410	At1g13220	At1g30610	At4g17490	At4g25260
At1g63420	At5g19940	At1g01930	At3g23605	At2g47440
At5g57480	At1g16850	At1g12800	At4g29780	At5g10390
At4g30350	At5g04810	At2g40650	At1g25550	At4g24770
At5g15740	At5g08740	At5g65770	At5g59550	At3g14740
At4g32070	At3g22160	At2g03140	At4g21990	At2g43030
At1g74080	At1g54920	At1g24706	At5g04720	At5g56220
At3g54950	At1g06800	At3g25690	At1g19180	At5g01020
At2g32140	At1g68330	At1g02960	At2g38470	At1g75390
At1g13340	At5g05850	At2g35980	At3g52400	At4g02480
At1g30040	At4g27435	At5g44750	At3g19030	At1g27310
At5g06670	At1g63430	At2g34640	At2g40140	At3g51920
At4g18980	At5g04290	At2g33440	At1g75500	At4g30670
At2g39710	At3g20830	At2g16480	At3g19010	At4g25900
At4g15260	At5g14880	At2g31970	At4g17500	At2g44490
At2g19970	At2g41890	At3g01320	At2g24850	At3g28940
At5g38310	At5g48460	At5g44800	At3g55980	At2g02100
At5g16180	At5g66320	At5g62150	At2g23320	At3g21630
At1g14260	At5g50110	At5g64840	At3g21550	At1g22280
At1g70070	At1g79790	At2g39580	At5g20230	At4g28260
At5g15920	At5g08540	At3g44720	At4g27410	At4g33430
At1g74000	At5g13970	At3g11840	At5g59820	At5g15870
At5g19855	At3g20550	At3g11670	At5g05600	At4g39270
At5g16820	At3g10140	At1g55255	At1g19020	At2g02990
At5g03900	At2g40090	At5g38710	At1g49500	At5g50200
At5g15280	At3g24150	At1g52870	At5g11910	At2g41380
At5g04670	At3g60740	At1g03080	At1g56650	At1g55450
At2g23470	At3g54670	At1g53590	At5g36910	At5g48540
At3g04980	At1g02150	At5g04020	At5g49480	At2g37130
At1g48000	At3g21700	At1g75310	At3g17970	At3g14990
At1g63240	At1g13030	At5g17230	At4g16140	At4g02380
At5g02780	At2g45440	At4g21120	At2g20750	At1g11260
At1g55930	At2g43590	At1g02360	At3g06470	At5g60950
At5g27320	At5g11700	At1g01040	At3g01550	At4g16660
At5g64380	At5g23710	At4g08310	At5g52420	At1g12200
At5g08010	At2g20940	At5g16780	At1g74890	At5g06280
At3g04630	At4g27380	At5g55050	At5g24770	At4g35750
At4g29940	At1g05320	At2g33710	At1g03495	At1g13990
At3g20930	At1g79650	At2g47550	At4g11310	At5g25280
At5g14370	At3g01820	At1g02390	At1g47210	At4g03510
At3g29140	At1g53760	At4g20780	At2g16660	At1g32700
At2g46070	At5g10010	At1g11580	At4g36010	At1g27760
At1g03560	At5g25170	At1g11860	At1g44800	At5g18490
At3g15620	At2g43040	At4g15610	At2g37040	At4g08950
At4g16146	At4g36480	At2g47140	At2g26530	At2g44080
At1g79510	At2g33590	At5g22630	At1g14230	At5g19150
At5g63700	At1g13580	At3g25780	At1g43310	At3g15450
At3g27690	At3g21250	At4g20850	At4g25470	At5g62280
At2g15090	At1g70190	At1g79830	At4g34460	At4g21510
At1g68340	At2g46150	At1g03910	At4g36500	At2g02950
At3g49620	At5g02170	At4g36690	At1g53885	At1g21000
At5g37490	At3g50760	At1g17360	At3g46600	At1g60140
At4g21680	At1g23480	At5g53590	At2g41410	At3g14050
At1g27590	At5g40480	At2g34680	At1g11210	At5g22920
At2g33540	At5g49560	At3g02260	At1g03850	At2g40270
At3g59040	At3g16870	At1g05340	At5g67300	At5g64180
At4g30000	At1g28390		At3g56360	At1g26800
At1g73150	At5g65900		At1g57980	At4g29190
At1g07130	At3g55740		At3g28290	At5g25440
At2g34450	At5g59840		At3g62420	At2g15890
At3g25440	At4g24290		At3g59080	At1g69490
At1g62310	At5g39080		At4g37260	At3g16770
At4g33180	At4g14570		At5g19120	At2g18700
At2g42220	At1g48170		At5g49448	At2g42870
At1g03400	At2g04305		At2g30790	At5g44420
At4g15680	At1g72160		At2g44130	At3g10020
At3g48420	At4g39350		At3g16720	At4g09760
